# Supplementary material for: Validation of the Croatian Versions of DASH, PRWE and Mayo Wrist Score in Patients with Distal Radius Fractures
Source: J Clin Med. 2025 Nov 8;14(22):7924. doi: 10.3390/jcm14227924 (PMC12653344; doi:10.3390/jcm14227924)
Supplement: Supplementary file 1 [file jcm-14-07924-s001.zip]

Archive with 1 entries (1 files):
- jcm-3963373-supplementary.pdf
